# Supplementary material for: The evolutionary dynamics of DENV 4 genotype I over a 60-year period
Source: PLoS Negl Trop Dis. 2019 Jul 29;13(7):e0007592. doi: 10.1371/journal.pntd.0007592 (PMC6663010; doi:10.1371/journal.pntd.0007592)
Supplement: S1 Table — Strains from GenBank were included in the analyses. (XLSX) [file pntd.0007592.s003.xlsx]

## Sheet: Sheet2
Table S1. DENV4 genotype I strains from GenBank included for analyses
Strain	Location	Date
KT749990/Australia/2005	Australia	2005
JQ513345/Brazil/2011	Brazil	2011
AB873105/Cambodia/2013	Cambodia	2013
EU448453/Cambodia/2003	Cambodia	2003
EU448455/Cambodia/2005	Cambodia	2005
JN638570/Cambodia/2008	Cambodia	2008
JN638572/Cambodia/2008	Cambodia	2008
KF543272/Cambodia/2010	Cambodia	2010
KF955510/Cambodia/2002	Cambodia	2002
KF955512/Cambodia/2007	Cambodia	2007
KF955513/Cambodia/2008	Cambodia	2008
KF955514/Cambodia/2001	Cambodia	2001
KF955515/Cambodia/2007	Cambodia	2007
KF955516/Cambodia/2008	Cambodia	2008
KF955527/Cambodia/2007	Cambodia	2007
KF955528/Cambodia/2007	Cambodia	2007
KT452802/Cambodia/2011	Cambodia	2011
FJ196850/Guangdong/1990	Guangdong/China	1990
JQ317775/Guangdong/1990	Guangdong/China	1990
JQ317776/Guangdong/1990	Guangdong/China	1990
AB111086/India/1996	India	1996
HM237348/India/2007	India	2007
HM237349/India/2007	India	2007
JF967790/India/2010	India	2010
JN940921/India/2010	India	2010
JQ922560/India/2009	India	2009
KJ938501/India/2012	India	2012
KJ938502/India/2012	India	2012
KJ938503/India/2012	India	2012
KJ938504/India/2012	India	2012
KJ938505/India/2012	India	2012
KJ938506/India/2012	India	2012
KJ938507/India/2012	India	2012
KU509287/India/2009	India	2009
KX343906/India/2014	India	2014
KX845005/India/2015	India	2015
KY427081/Indonesia/2016	Indonesia	2016
EU478408/Myanmar/2006	Myanmar	2006
EU478410/Myanmar/2006	Myanmar	2006
JF967792/Myanmar/2010	Myanmar	2010
KJ470765/Myanmar/2013	Myanmar	2013
KR051892/Myanmar/2013	Myanmar	2013
KR051893/Myanmar/2013	Myanmar	2013
KR051894/Myanmar/2013	Myanmar	2013
KR051895/Myanmar/2013	Myanmar	2013
KR051896/Myanmar/2013	Myanmar	2013
KT452793/Myanmar/2008	Myanmar	2008
KX357895/Myanmar/2015	Myanmar	2015
KX357896/Myanmar/2015	Myanmar	2015
KX357897/Myanmar/2015	Myanmar	2015
KX357898/Myanmar/2015	Myanmar	2015
JF967773/Pakistan/2009	Pakistan	2009
KF041260/Pakistan/2009	Pakistan	2009
EU448448/Philippines/2005	Philippines	2005
EU448449/Philippines/2003	Philippines	2003
FJ439174/Philippines/1956	Philippines	1956
JF967776/Philippines/2009	Philippines	2009
JN575591/Philippines/2004	Philippines	2004
KJ946244/Philippines/2008	Philippines	2008
KT749991/Philippines/2005	Philippines	2005
KT750001/Philippines/2012	Philippines	2012
KY851728/Philippines/2013	Philippines	2013
KY851730/Philippines/2012	Philippines	2012
KY851745/Philippines/2012	Philippines	2012
U18434/Philippines/1964	Philippines	1964
U18435/Philippines/1984	Philippines	1984
JN019829/Singapore/2009	Singapore	2009
KP792536/Singapore/2004	Singapore	2004
KP792537/Singapore/2011	Singapore	2011
KX224312/Singapore/2014	Singapore	2014
AY550909/Sri_Lanka/1978	Sri_Lanka	1978
KX059015/Sri_Lanka/2012	Sri_Lanka	2012
KX059016/Sri_Lanka/2012	Sri_Lanka	2012
KX059017/Sri_Lanka/2012	Sri_Lanka	2012
KX059018/Sri_Lanka/2012	Sri_Lanka	2012
KX059019/Sri_Lanka/2012	Sri_Lanka	2012
KX059020/Sri_Lanka/2012	Sri_Lanka	2012
KX059021/Sri_Lanka/2012	Sri_Lanka	2012
KX059023/Sri_Lanka/2012	Sri_Lanka	2012
KX059024/Sri_Lanka/2013	Sri_Lanka	2013
KX059025/Sri_Lanka/2013	Sri_Lanka	2013
KX059026/Sri_Lanka/2013	Sri_Lanka	2013
KX059027/Sri_Lanka/2013	Sri_Lanka	2013
KX059028/Sri_Lanka/2012	Sri_Lanka	2012
KX059029/Sri_Lanka/2012	Sri_Lanka	2012
KX059030/Sri_Lanka/2012	Sri_Lanka	2012
KX059031/Sri_Lanka/2012	Sri_Lanka	2012
KX059032/Sri_Lanka/2012	Sri_Lanka	2012
KX059033/Sri_Lanka/2012	Sri_Lanka	2012
KX059034/Sri_Lanka/2012	Sri_Lanka	2012
KX059035/Sri_Lanka/2012	Sri_Lanka	2012
KX059036/Sri_Lanka/2012	Sri_Lanka	2012
KX059037/Sri_Lanka/2012	Sri_Lanka	2012
KY427080/Sri_Lanka/2016	Sri_Lanka	2016
U18437/Sri_Lanka/1978	Sri_Lanka	1978
AB111087/Thailand/1999	Thailand	1999
AB111089/Thailand/2002	Thailand	2002
AY618935/Thailand/2000	Thailand	2000
AY618936/Thailand/2000	Thailand	2000
AY618938/Thailand/2000	Thailand	2000
AY618939/Thailand/2000	Thailand	2000
AY618941/Thailand/2001	Thailand	2001
AY618942/Thailand/2001	Thailand	2001
AY618943/Thailand/2001	Thailand	2001
AY618944/Thailand/2001	Thailand	2001
AY618945/Thailand/2002	Thailand	2002
AY618946/Thailand/2002	Thailand	2002
AY618947/Thailand/2002	Thailand	2002
AY618948/Thailand/2002	Thailand	2002
AY618949/Thailand/1976	Thailand	1976
AY618950/Thailand/1977	Thailand	1977
AY618951/Thailand/1977	Thailand	1977
AY618952/Thailand/1980	Thailand	1980
AY618953/Thailand/1981	Thailand	1981
AY618954/Thailand/1982	Thailand	1982
AY618955/Thailand/1982	Thailand	1982
AY618956/Thailand/1983	Thailand	1983
AY618957/Thailand/1983	Thailand	1983
AY618958/Thailand/1984	Thailand	1984
AY618959/Thailand/1984	Thailand	1984
AY618960/Thailand/1985	Thailand	1985
AY618961/Thailand/1985	Thailand	1985
AY618962/Thailand/1986	Thailand	1986
AY618963/Thailand/1986	Thailand	1986
AY618964/Thailand/1991	Thailand	1991
AY618965/Thailand/1991	Thailand	1991
AY618966/Thailand/1991	Thailand	1991
AY618967/Thailand/1992	Thailand	1992
AY618968/Thailand/1992	Thailand	1992
AY618969/Thailand/1993	Thailand	1993
AY618970/Thailand/1993	Thailand	1993
AY618971/Thailand/1993	Thailand	1993
AY618972/Thailand/1994	Thailand	1994
AY618973/Thailand/1994	Thailand	1994
AY618974/Thailand/1995	Thailand	1995
AY618975/Thailand/1995	Thailand	1995
AY618976/Thailand/1996	Thailand	1996
AY618977/Thailand/1996	Thailand	1996
AY618980/Thailand/1998	Thailand	1998
AY618982/Thailand/1998	Thailand	1998
AY618983/Thailand/1998	Thailand	1998
AY618984/Thailand/1999	Thailand	1999
AY618985/Thailand/1999	Thailand	1999
AY618987/Thailand/1999	Thailand	1999
EU448454/Thailand/2007	Thailand	2007
EU448456/Thailand/2005	Thailand	2005
EU448457/Thailand/2003	Thailand	2003
JF812107/Thailand/2006	Thailand	2006
JF812108/Thailand/2005	Thailand	2005
JF812109/Thailand/2006	Thailand	2006
JF812110/Thailand/2006	Thailand	2006
JN575594/Thailand/2010	Thailand	2010
JQ993233/Thailand/2006	Thailand	2006
JQ993235/Thailand/2006	Thailand	2006
JQ993236/Thailand/2006	Thailand	2006
JQ993237/Thailand/2006	Thailand	2006
JQ993245/Thailand/2006	Thailand	2006
JQ993246/Thailand/2006	Thailand	2006
JQ993247/Thailand/2004	Thailand	2004
JQ993250/Thailand/2004	Thailand	2004
JQ993251/Thailand/2007	Thailand	2007
JQ993252/Thailand/2007	Thailand	2007
JQ993257/Thailand/2006	Thailand	2006
JQ993262/Thailand/2006	Thailand	2006
JQ993285/Thailand/2004	Thailand	2004
JQ993287/Thailand/2004	Thailand	2004
JQ993294/Thailand/2004	Thailand	2004
JQ993297/Thailand/2004	Thailand	2004
JQ993299/Thailand/2004	Thailand	2004
JQ993300/Thailand/2004	Thailand	2004
JQ993302/Thailand/2004	Thailand	2004
JQ993304/Thailand/2004	Thailand	2004
KF955517/Thailand/2005	Thailand	2005
KF955520/Thailand/2005	Thailand	2005
KF955521/Thailand/2006	Thailand	2006
KF955531/Thailand/2006	Thailand	2006
KF955533/Thailand/2006	Thailand	2006
KF955534/Thailand/2007	Thailand	2007
KR922405/Thailand/2011	Thailand	2011
KT026309/Thailand/2011	Thailand	2011
KT026310/Thailand/2011	Thailand	2011
KT749998/Thailand/2011	Thailand	2011
KT750007/Thailand/2013	Thailand	2013
KT825074/Thailand/2015	Thailand	2015
KU509296/Thailand/2013	Thailand	2013
KU509300/Thailand/2013	Thailand	2013
KY234182/Thailand/2013	Thailand	2013
KY586828/Thailand/2006	Thailand	2006
KY586829/Thailand/2010	Thailand	2010
KY586830/Thailand/2002	Thailand	2002
KY586831/Thailand/2003	Thailand	2003
KY586832/Thailand/1999	Thailand	1999
KY586833/Thailand/1998	Thailand	1998
KY586835/Thailand/1998	Thailand	1998
KY586836/Thailand/1995	Thailand	1995
KY586837/Thailand/1995	Thailand	1995
KY586838/Thailand/1995	Thailand	1995
KY586840/Thailand/2010	Thailand	2010
KY586841/Thailand/2010	Thailand	2010
KY586842/Thailand/2006	Thailand	2006
KY586845/Thailand/2006	Thailand	2006
KY586846/Thailand/2006	Thailand	2006
KY586847/Thailand/2006	Thailand	2006
KY586848/Thailand/2004	Thailand	2004
KY586849/Thailand/2006	Thailand	2006
KY586850/Thailand/2006	Thailand	2006
KY586853/Thailand/2006	Thailand	2006
KY586854/Thailand/2004	Thailand	2004
KY586855/Thailand/2005	Thailand	2005
KY586856/Thailand/2004	Thailand	2004
KY586857/Thailand/2003	Thailand	2003
KY586858/Thailand/2007	Thailand	2007
KY586859/Thailand/2006	Thailand	2006
KY586860/Thailand/2006	Thailand	2006
KY586861/Thailand/2004	Thailand	2004
KY586862/Thailand/2004	Thailand	2004
KY586863/Thailand/2006	Thailand	2006
KY586864/Thailand/2004	Thailand	2004
KY586865/Thailand/2005	Thailand	2005
KY586866/Thailand/2004	Thailand	2004
KY586867/Thailand/2004	Thailand	2004
KY586868/Thailand/2005	Thailand	2005
KY586869/Thailand/2001	Thailand	2001
KY586870/Thailand/2002	Thailand	2002
KY586871/Thailand/2008	Thailand	2008
KY586872/Thailand/2004	Thailand	2004
KY586873/Thailand/2006	Thailand	2006
KY586874/Thailand/2007	Thailand	2007
KY586875/Thailand/2006	Thailand	2006
KY586876/Thailand/2004	Thailand	2004
KY586877/Thailand/2003	Thailand	2003
KY586878/Thailand/2002	Thailand	2002
KY586879/Thailand/2004	Thailand	2004
KY586880/Thailand/2005	Thailand	2005
KY586881/Thailand/2004	Thailand	2004
KY586882/Thailand/2004	Thailand	2004
KY586883/Thailand/2006	Thailand	2006
KY586885/Thailand/2004	Thailand	2004
KY586886/Thailand/2001	Thailand	2001
KY586887/Thailand/2002	Thailand	2002
KY586888/Thailand/2004	Thailand	2004
KY586889/Thailand/2003	Thailand	2003
KY586890/Thailand/2005	Thailand	2005
KY586891/Thailand/2005	Thailand	2005
KY586892/Thailand/2002	Thailand	2002
KY586894/Thailand/2002	Thailand	2002
KY586895/Thailand/2002	Thailand	2002
KY586896/Thailand/2002	Thailand	2002
KY586897/Thailand/2002	Thailand	2002
KY586898/Thailand/2000	Thailand	2000
KY586899/Thailand/2002	Thailand	2002
KY586900/Thailand/2001	Thailand	2001
KY586901/Thailand/2002	Thailand	2002
KY586903/Thailand/2000	Thailand	2000
KY586904/Thailand/2000	Thailand	2000
KY586905/Thailand/2004	Thailand	2004
KY586906/Thailand/2002	Thailand	2002
KY586907/Thailand/2003	Thailand	2003
KY586909/Thailand/2000	Thailand	2000
KY586910/Thailand/2001	Thailand	2001
KY586911/Thailand/2001	Thailand	2001
KY586912/Thailand/2000	Thailand	2000
KY586913/Thailand/2001	Thailand	2001
KY586914/Thailand/2000	Thailand	2000
KY586915/Thailand/2001	Thailand	2001
KY586917/Thailand/2000	Thailand	2000
KY586919/Thailand/2000	Thailand	2000
KY586920/Thailand/2001	Thailand	2001
KY586923/Thailand/2003	Thailand	2003
KY586924/Thailand/2003	Thailand	2003
KY586926/Thailand/2002	Thailand	2002
KY586927/Thailand/2001	Thailand	2001
KY586928/Thailand/2001	Thailand	2001
KY586929/Thailand/2002	Thailand	2002
KY586930/Thailand/2002	Thailand	2002
KY586931/Thailand/2002	Thailand	2002
KY586932/Thailand/2000	Thailand	2000
KY586934/Thailand/2001	Thailand	2001
KY586935/Thailand/2000	Thailand	2000
KY586936/Thailand/2000	Thailand	2000
KY586937/Thailand/2000	Thailand	2000
KY586938/Thailand/1995	Thailand	1995
KY586939/Thailand/1995	Thailand	1995
KY586942/Thailand/2006	Thailand	2006
KY586943/Thailand/1995	Thailand	1995
KY851681/Thailand/2012	Thailand	2012
KY851724/Thailand/2013	Thailand	2013
U18441/Thailand/1978	Thailand	1978
U18442/Thailand/1984	Thailand	1984
AY786188/Vietnam/2000	Vietnam	2000
AY786189/Vietnam/2001	Vietnam	2001
AY786190/Vietnam/1999	Vietnam	1999
AY786191/Vietnam/1998	Vietnam	1998
AY786192/Vietnam/2001	Vietnam	2001
AY786193/Vietnam/2001	Vietnam	2001
AY786194/Vietnam/2000	Vietnam	2000
AY786195/Vietnam/2002	Vietnam	2002
AY786196/Vietnam/2002	Vietnam	2002
AY786198/Vietnam/1999	Vietnam	1999
AY786201/Vietnam/2001	Vietnam	2001
AY786202/Vietnam/2002	Vietnam	2002
EU448450/Vietnam/2006	Vietnam	2006
EU448451/Vietnam/2002	Vietnam	2002
EU448452/Vietnam/2004	Vietnam	2004
JF967787/Vietnam/2010	Vietnam	2010
JF967788/Vietnam/2010	Vietnam	2010
JF967791/Vietnam/2010	Vietnam	2010
JN376777/Vietnam/2010	Vietnam	2010
JN376795/Vietnam/2001	Vietnam	2001
JN376796/Vietnam/2002	Vietnam	2002
JN376797/Vietnam/2003	Vietnam	2003
JN376798/Vietnam/2004	Vietnam	2004
JN376799/Vietnam/2005	Vietnam	2005
JN376800/Vietnam/2006	Vietnam	2006
JN376801/Vietnam/2007	Vietnam	2007
JN376802/Vietnam/2008	Vietnam	2008
JN376803/Vietnam/2009	Vietnam	2009
JX556922/Vietnam/2011	Vietnam	2011
JX556923/Vietnam/2011	Vietnam	2011
JX556924/Vietnam/2011	Vietnam	2011
JX556925/Vietnam/2011	Vietnam	2011
JX556926/Vietnam/2011	Vietnam	2011
JX556928/Vietnam/2011	Vietnam	2011
JX556929/Vietnam/2011	Vietnam	2011
JX556930/Vietnam/2011	Vietnam	2011
JX556931/Vietnam/2011	Vietnam	2011
JX556932/Vietnam/2011	Vietnam	2011
JX556933/Vietnam/2011	Vietnam	2011
JX556935/Vietnam/2011	Vietnam	2011
JX556936/Vietnam/2011	Vietnam	2011
JX556937/Vietnam/2011	Vietnam	2011
JX556938/Vietnam/2011	Vietnam	2011
JX556940/Vietnam/2011	Vietnam	2011
JX556941/Vietnam/2011	Vietnam	2011
JX556942/Vietnam/2011	Vietnam	2011
JX644006/Vietnam/2012	Vietnam	2012
JX644007/Vietnam/2012	Vietnam	2012
JX644008/Vietnam/2012	Vietnam	2012
JX644009/Vietnam/2012	Vietnam	2012
JX644010/Vietnam/2012	Vietnam	2012
JX644011/Vietnam/2012	Vietnam	2012
JX644012/Vietnam/2012	Vietnam	2012
KP292912/Vietnam/2013	Vietnam	2013
KP292915/Vietnam/2013	Vietnam	2013
KP292917/Vietnam/2013	Vietnam	2013
KP292918/Vietnam/2013	Vietnam	2013
KP292920/Vietnam/2013	Vietnam	2013
KP292921/Vietnam/2013	Vietnam	2013
KP292922/Vietnam/2013	Vietnam	2013
KP292923/Vietnam/2013	Vietnam	2013
KP292926/Vietnam/2013	Vietnam	2013
KP292927/Vietnam/2013	Vietnam	2013
KP292928/Vietnam/2013	Vietnam	2013
KP292929/Vietnam/2013	Vietnam	2013
KP292930/Vietnam/2013	Vietnam	2013
KP292931/Vietnam/2013	Vietnam	2013
KP793077/Vietnam/2012	Vietnam	2012
KP793078/Vietnam/2012	Vietnam	2012
KP793079/Vietnam/2012	Vietnam	2012
KY851685/Vietnam/2013	Vietnam	2013
KY851686/Vietnam/2013	Vietnam	2013
KY851687/Vietnam/2012	Vietnam	2012
KY851688/Vietnam/2012	Vietnam	2012
KY851689/Vietnam/2012	Vietnam	2012
KY851690/Vietnam/2013	Vietnam	2013
KY851691/Vietnam/2013	Vietnam	2013
KY851692/Vietnam/2013	Vietnam	2013
KY851693/Vietnam/2012	Vietnam	2012
KY851694/Vietnam/2012	Vietnam	2012
KY851695/Vietnam/2012	Vietnam	2012
KY851696/Vietnam/2012	Vietnam	2012
KY851697/Vietnam/2012	Vietnam	2012
KY851698/Vietnam/2012	Vietnam	2012
KY851699/Vietnam/2012	Vietnam	2012
KY851700/Vietnam/2012	Vietnam	2012
KY851701/Vietnam/2012	Vietnam	2012
KY851702/Vietnam/2012	Vietnam	2012
KY851703/Vietnam/2012	Vietnam	2012
KY851704/Vietnam/2012	Vietnam	2012
KY851705/Vietnam/2012	Vietnam	2012
KY851706/Vietnam/2012	Vietnam	2012
KY851707/Vietnam/2012	Vietnam	2012
KY851708/Vietnam/2012	Vietnam	2012
KY851709/Vietnam/2011	Vietnam	2011
KY851710/Vietnam/2012	Vietnam	2012
KY851711/Vietnam/2012	Vietnam	2012
KY882544/Vietnam/2012	Vietnam	2012
KY924607/Vietnam/2016	Vietnam	2016
