# Supplementary material for: The evolutionary dynamics of DENV 4 genotype I over a 60-year period
Source: PLoS Negl Trop Dis. 2019 Jul 29;13(7):e0007592. doi: 10.1371/journal.pntd.0007592 (PMC6663010; doi:10.1371/journal.pntd.0007592)
Supplement: S2 Table — (XLSX) [file pntd.0007592.s004.xlsx]

## Sheet: Sheet1
	Table S2. Model selection based on marginal likelihood estimates.
	Clock Model	PS	Ranking	SS	Ranking	BF	Ranking	HM	Ranking	AICM	Ranking
	Strict clock model	-11530	3	-11538	3	-10565	3	-10579	3	21436	3
	Uncorrelated exponential relaxed clock model	-11476	1	-11482	1	-10408	1	-10435	1	21224	1
	Uncorrelated lognormal relaxed clock model	-11494	2	-11501	2	-10445	2	-10482	2	21361	2
	Note: Thes best fitting model is ranked 1 (bold). PS = path sampling model selection, SS = stepping-stone model selection, BF = Bayes factors model selection, HM = Harmonic mean model selection, AICM = the Akaike information content model selection.
