# Supplementary material for: The evolutionary dynamics of DENV 4 genotype I over a 60-year period
Source: PLoS Negl Trop Dis. 2019 Jul 29;13(7):e0007592. doi: 10.1371/journal.pntd.0007592 (PMC6663010; doi:10.1371/journal.pntd.0007592)
Supplement: S3 Table — Here positive selection was detected based on different datasets. (XLSX) [file pntd.0007592.s005.xlsx]

## Sheet: Sheet1
Table 2. Parameters estimated from selection pressure analyses and where positive selection was detected based on different datasets.
Dataset	Model	Parameter estimates	ln L	2Δ(ln L)	p-value	Positively selected amino acid sites
DENV 4-GI	M1a	p0=0.944, p1=0.562 , ω0=0.050, ω1=1.000	-13546.1	0.03	0.985
	M2a	p0=0.944, p1=0.054, p2=0.002, ω0=0.050, ω1=1.000, ω2=1.000	-13546.1
	M7	p=0.314, q=3.182	-13534.8	4.368	0.113
	M8	p0=0.996, p1=0.004, ω1=999, p=0.308, q=3.047	-13537
Clade I	M1a	p0=0.965, p1=0.035 , ω0=0.028, ω1=1.000	-5089.82	0.020194	0.99
	M2a	p0=0.965, p1=0.025, p2=0.010, ω0=0.028, ω1=1.000, ω2=1.000	-5089.81
	M7	p=0.103, q=1.612	-5088.75	0.36021	0.84
	M8	p0=0.993, p1=0.007, ω1=1.270, p=0.125, q=2.242	-5088.57
Clade II	M1a	p0=0.965, p1=0.035 , ω0=0.031, ω1=1.000	-3608.71	0	1
	M2a	p0=0.965, p1=0.010 , p2=0.025, ω0=0.031, ω1=1.000, ω2=1.000	-3608.71
	M7	p=0.079, q=1.078	-3608.65	0	1
	M8	p0=1.000, p1=0.000, ω1=1.000, p=0.079, q=1.078	-3608.65
Clade III	M1a	p0=0.932, p1=0.068 , ω0=0.067, ω1=1.000	-5596.85	0.4637	0.79
	M2a	p0=0.941, p1=0.026 , p2=0.033, ω0=0.070, ω1=1.000, ω2=1.275	-5596.62
	M7	p=0.211, q=1.328	-5602.99	12.5459	0.002
	M8	p0=0.944, p1=0.056, ω1=1.193, p=6.792, q=86.864	-5596.72			95M*
Clade IV	M1a	p0=0.917, p1=0.083 , ω0=0.044, ω1=1.000	-3537.07	0.690602	0.71
	M2a	p0=0.952, p1=0.000, p2=0.048, ω0=0.059, ω1=1.000, ω2=1.554	-3536.72
	M7	p=0.079, q=0.542	-3537.73	1.97481	0.37
	M8	p0=0.953, p1=0.047, ω1=1.559, p=6.334, q=99.000	-3536.74
Clade V	M1a	p0=0.966, p1=0.034, ω0=0.023, ω1=1.000	-2846.7	1.55413	0.46
	M2a	p0=0.994, p1=0.001, p2=0.006, ω0=0.038, ω1=1.000, ω2=5.289	-2845.92
	M7	p=0.031, q=0.494	-2846.94	2.00535	0.37
	M8	p0=0.994, p1=0.006, ω1=5.288, p=3.925, q=99.000	-2845.94
